# Supplementary material for: Resveratrol improves cardiac function and left ventricular fibrosis after myocardial infarction in rats by inhibiting NLRP3 inflammasome activity and the TGF-β1/SMAD2 signaling pathway
Source: PeerJ. 2021 May 28;9:e11501. doi: 10.7717/peerj.11501 (PMC8166236; doi:10.7717/peerj.11501)
Supplement: Supplemental Information 1 [file peerj-09-11501-s001.csv]

groups	body weight	heart weight	serum BNP	serum IL-6	serum CRP	serum TNF-¦Á	Heart rate	LVESD	LVEDD	FS%	EF%	Atrial fibrosis	NLRP3 protein expressions	ASC protein expressions	Caspase-1p10 protein	TGF-¦Â1 protein expressions	pSMAD2/SMAD2 protein	NLRP3 mRNA	ASC mRNA	Caspase-1 mRNA	SMAD2 mRNA	TGF-¦Â1 mRNA
Sham	448.2	1.17	67.71	60.5	63.5	56.9	367	6.4	8.9	41.7	78.9	0	1	1	1	1	1	1	1	1	1	1
Sham	436.9	1.19	57	64.7	79.4	61.1	386	4.6	7.4	36.5	65.3	0	1	1	1	1	1	1	1	1	1	1
Sham	453.2	1.21	45.88	48	41.1	54.9	341	7.3	6.8	38.3	72.9	0	1	1	1	1	1	1	1	1	1	1
Sham	437.8	1.16	58.24	52.2	56.9	50.7	378	5.8	6.9	40.4	62.1
Sham	430.9	1.19	50.41	68.9	70.2	45.9	348	6.1	7.7	37.8	77.8
Sham	446.3	1.13	67.71	87.7	69.5	47.2	361	5.3	9.1	34.1	73.5
Sham	458.7	1.21	42.59	56.4	63.9	58.3	340	6.7	9.5	35.6	69.4
Sham	450.9	1.18	52.06	50.1	83.4	68.7	377	5.1	8.3	33.9	72.4
Sham	468.1	1.25	61.12	56.4	60.3	52.1
Sham	457.4	1.18	39.29	73.1	55.8	67.3
Sham-RES	419.7	1.19	59.89	39.6	68.9	43.8	370	6.1	6.3	40.5	75.2	0	0.9	0.83	0.98	0.88	1.01	0.72	1.08	0.95	0.94	0.96
Sham-RES	443.2	1.21	43	27.1	39.8	52.8	347	4.4	7.2	37.2	61.4	0	0.76	0.77	0.77	1.04	0.94	1.17	1.15	0.83	1.07	0.98
Sham-RES	459.8	1.11	47.94	62.6	59.3	46.5	376	7	8.8	38.1	63.4	0	0.88	0.92	0.84	0.95	0.91	0.81	0.9	1.01	0.87	1.17
Sham-RES	442	1.13	59.06	52.2	65.7	70.1	326	5.5	9.5	39.6	78.9
Sham-RES	417.6	1.1	38.88	41.7	52.7	45.2	348	5.9	6.7	33.5	68.8
Sham-RES	451.4	1.21	45.88	27.1	39.8	38.9	367	4.8	7.3	38.6	75.5
Sham-RES	433.8	1.15	56.18	31.3	63.5	41.7	373	6.3	7.9	35.7	63.7
Sham-RES	420.1	1.12	54.53	54.3	69.9	64.5	364	4.2	8.5	32.8	74.1
Sham-RES	431.5	1.12	57.42	29.2	57.5	44.5
Sham-RES	443.6	1.19	31.88	58.4	60.6	52.8
AMI	459.4	1.23	123.32	125.3	164.6	223	387	9.7	12.1	18.8	37.6	45.8	1.3	1.74	1.58	1.35	1.51	2.39	2.14	1.81	1.16	2.52
AMI	437	1.2	137.32	148.3	150.5	220.9	325	10.8	12.9	15.6	26.7	43.6	1.38	1.55	1.43	1.43	1.41	2.42	2.13	1.88	0.87	2.42
AMI	423.7	1.13	164.51	129.5	151.9	234.1	391	11.6	11.6	19.7	28.5	50.5	1.29	1.67	1.64	1.49	1.43	2.62	1.9	1.92	1.12	2.7
AMI	419.2	1.12	122.08	156.7	158.9	242.4	367	12.3	11.4	14.8	21.8
AMI	451.3	1.21	130.32	137.8	168.3	218.2	385	9.1	13.6	13.6	32.9
AMI	437.2	1.17	148.86	165	188.6	214	344	10.2	10.7	19.5	30.2
AMI	430.1	1.13	153.39	131.6	199.1	235.5	368	11.7	12.4	16.7	29.3
AMI	438.5	1.17	134.03	154.6	179.1	219.6	361	11.2	13.2	17.3	19.4
AMI	442.3	1.18	141.44	123.2	163.9	241
AMI	450.6	1.25	148.03	146.2	189.5	223
AMI-RES	437	1.2	119.2	85.6	143.6	220.9	393	8.6	11.3	23.5	34.6	33.5	0.97	1.34	1.19	1.12	1.36	1.47	1.62	1.45	1.11	1.74
AMI-RES	432.7	1.17	120.85	116.9	122.4	206.4	318	9.5	10.5	22.1	37.9	30.8	1.1	1.21	1.07	1.14	1.22	1.34	1.41	1.42	1.07	1.49
AMI-RES	436.4	1.15	117.96	89.8	89.9	181.5	345	7.4	9.4	18.6	33.7	35.9	1.04	1.38	1.13	1.21	1.28	1.65	1.6	1.53	0.94	1.57
AMI-RES	419.3	1.12	108.08	96.1	97.3	197.4	374	10.2	8.9	20.3	37.6
AMI-RES	440.9	1.21	91.19	112.8	137	227.9	362	9.3	8.3	18.9	30.8
AMI-RES	416.4	1.14	94.49	81.4	131.8	211.9	383	8.2	10.8	19.8	38.5
AMI-RES	420.1	1.16	87.48	108.6	118.8	214	357	8.5	9.1	21.7	42.3
AMI-RES	458.3	1.23	111.79	100.2	97.2	205.7	375	10.8	8.1	19.2	36.1
AMI-RES	459.2	1.19	117.14	87.7	115.3	191.2
AMI-RES	410.5	1.12	101.08	102.3	101.2	236.9
